# Supplementary material for: Variable frequency deep brain stimulation of subthalamic nucleus to improve freezing of gait in Parkinson's disease
Source: Natl Sci Rev. 2024 Jun 7;11(6):nwae187. doi: 10.1093/nsr/nwae187 (PMC11214434; doi:10.1093/nsr/nwae187)
Supplement: nwae187_Supplemental_File [file nwae187_supplemental_file.zip]

Archive with 2 entries (2 files):
- table S1.docx
- table S2.docx
